# Supplementary material for: Conversion of Natural Narciclasine to Its C-1 and C-6 Derivatives and Their Antitumor Activity Evaluation: Some Unusual Chemistry of Narciclasine
Source: Molecules. 2022 Jun 28;27(13):4141. doi: 10.3390/molecules27134141 (PMC9268329; doi:10.3390/molecules27134141)
Supplement: Supplementary file 1 [file molecules-27-04141-s001.zip]

Archive with 1 entries (1 files):
- molecules-1758233-supplementary.pdf
